# Supplementary material for: Towards the Reuse of Fire Retarded Polyamide 12 for Laser Sintering
Source: Materials (Basel). 2024 Aug 15;17(16):4064. doi: 10.3390/ma17164064 (PMC11356142; doi:10.3390/ma17164064)
Supplement: Supplementary file 1 [file materials-17-04064-s001.zip]

Archive with 1 entries (1 files):
- materials-3121529-supplementary.pdf
